# Supplementary material for: Integrating DFT Computations and QSAR Modeling to Predict Adsorption of Organic Pollutants onto Microplastics in Aqueous Environments
Source: Materials (Basel). 2026 Apr 1;19(7):1403. doi: 10.3390/ma19071403 (PMC13074982; doi:10.3390/ma19071403)
Supplement: Supplementary file 1 [file materials-19-01403-s001.zip]

Archive with 1 entries (1 files):
- materials-4209017-supplementary.pdf
